# Supplementary material for: Stability and Antiproliferative Activity of Malvidin-Based Non-Oxonium Derivative (Oxovitisin A) Compared with Precursor Anthocyanins and Pyranoanthocyanins
Source: Molecules. 2022 Aug 7;27(15):5030. doi: 10.3390/molecules27155030 (PMC9370602; doi:10.3390/molecules27155030)
Supplement: Supplementary file 1 [file molecules-27-05030-s001.zip]

Archive with 4 entries (4 files):
- Figure S1.tif
- Table S1.pdf
- Table S2.pdf
- Table S3.pdf
